# Supplementary material for: Stacked nanocarbon photosensitizer for efficient blue light excited Eu(III) emission
Source: Commun Chem. 2020 Jan 3;3:3. doi: 10.1038/s42004-019-0251-z (PMC9812264; doi:10.1038/s42004-019-0251-z)
Supplement: Supplementary file 3 — Supplementary Data 1 [file 42004_2019_251_MOESM3_ESM.cif]

data_global
_audit_creation_date                               2017-10-03
_audit_creation_method                            'by CrystalStructure 4.1'
_audit_update_record                               ?

#==============================================================================
# PROCESSING SUMMARY (IUCr Office Use Only)

_journal_date_recd_electronic                      ?
_journal_date_from_coeditor                        ?
_journal_date_accepted                             ?
_journal_coeditor_code                             ?

#==============================================================================
# SUBMISSION DETAILS

_publ_contact_author_name                         'ENTER NAME'
_publ_contact_author_email                        'ENTER EMAIL ADDRESS'
_publ_contact_author_fax                          'ENTER FAX NUMBER'
_publ_contact_author_phone                        'ENTER PHONE NUMBER'
_publ_contact_letter
;
    ENTER TEXT OF LETTER
;
_publ_requested_journal                           'ENTER JOURNAL NAME HERE'
_publ_requested_category
                                               'CHOOSE FI FM FO CI CM CO or AD'
_publ_requested_coeditor_name                      ?

#==============================================================================
# TITLE AND AUTHOR LIST

_publ_section_title
;
    ENTER SECTION TITLE
;
_publ_section_title_footnote
;
    ENTER FOOTNOTE TO TITLE OF PAPER
;
loop_
_publ_author_name
_publ_author_footnote
_publ_author_address
' FIRST AUTHORS NAME '
;
  FIRST AUTHORS FOOTNOTES
;
;
  FIRST AUTHORS ADDRESS
;
_publ_section_synopsis
;
    ENTER SYNOPSIS
;

#==============================================================================
# TEXT

_publ_section_abstract
;
    ENTER ABSTRACT
;
_publ_section_comment
;
    ENTER TEXT
;
_publ_section_references
;
    ENTER OTHER REFERENCES

    Rigaku (2014). CrystalStructure. Version 4.1. 
    Rigaku Corporation, Tokyo, Japan.

    Sheldrick, G. M. (2008). Acta Cryst. A64, 112-122.
    SHELXS97

    Rigaku (1995). ABSCOR. 
    Rigaku Corporation, Tokyo, Japan.

;
_publ_section_figure_captions
;
    ENTER FIGURE CAPTIONS
;
_publ_section_exptl_prep
;
    ENTER COMPOUND PREPARATION DETAILS
;
_publ_section_exptl_refinement
;
    ENTER SPECIAL DETAILS OF THE REFINEMENT
;

#==============================================================================
data_suzue20171003

#==============================================================================
# CHEMICAL DATA

_chemical_formula_sum                             'C126 H66 Eu2 F36 O16 P4'
_chemical_formula_moiety                          'C126 H66 Eu2 F36 O16 P4'
_chemical_formula_weight                           2947.61
_chemical_melting_point                            ?

#==============================================================================
# CRYSTAL DATA
_space_group_crystal_system                        monoclinic
_space_group_name_H-M_alt                         'P 1 21/n 1'
_space_group_name_Hall                            '-P 2yn'
_space_group_IT_number                             14
loop_
_symmetry_equiv_pos_site_id
_space_group_symop_operation_xyz
1   '+X,+Y,+Z'
2   '1/2-X,1/2+Y,1/2-Z'
3   '-X,-Y,-Z'
4   '1/2+X,1/2-Y,1/2+Z'
#------------------------------------------------------------------------------
_cell_length_a                                     13.5541(6)
_cell_length_b                                     25.6188(10)
_cell_length_c                                     18.0509(8)
_cell_angle_alpha                                  90.0000
_cell_angle_beta                                   95.759(7)
_cell_angle_gamma                                  90.0000
_cell_volume                                       6236.3(5)
_cell_formula_units_Z                              2
_cell_measurement_reflns_used                      35016
_cell_measurement_theta_min                        1.71
_cell_measurement_theta_max                        27.51
_cell_measurement_temperature                      123
#------------------------------------------------------------------------------
_exptl_crystal_description                         needle
_exptl_crystal_colour                              yellow
_exptl_crystal_size_max                            0.267
_exptl_crystal_size_mid                            0.104
_exptl_crystal_size_min                            0.008
_exptl_crystal_density_diffrn                      1.570
_exptl_crystal_density_meas                        ?
_exptl_crystal_density_method                     'not measured'
_exptl_crystal_F_000                               2920.0
_exptl_absorpt_coefficient_mu                      1.164
_exptl_absorpt_correction_type                     multi-scan
_exptl_absorpt_process_details                    'ABSCOR (Rigaku, 1995)'
_exptl_absorpt_correction_T_min                    0.859
_exptl_absorpt_correction_T_max                    0.990

#==============================================================================
# EXPERIMENTAL DATA

_diffrn_ambient_temperature                        123
_diffrn_radiation_type                            'Mo K\a'
_diffrn_radiation_wavelength                       0.71075
_diffrn_measurement_device_type                   'Rigaku R-AXIS RAPID'
_diffrn_measurement_method                         \w
_diffrn_detector_area_resol_mean                   10.000
_diffrn_reflns_number                              58893
_diffrn_reflns_av_R_equivalents                    0.1324
_diffrn_reflns_theta_max                           27.486
_diffrn_reflns_theta_min                           1.707
_diffrn_reflns_theta_full                          25.242
_diffrn_measured_fraction_theta_max                0.999
_diffrn_measured_fraction_theta_full               1.000
_diffrn_reflns_Laue_measured_fraction_max          0.999
_diffrn_reflns_Laue_measured_fraction_full         1.000
_diffrn_reflns_point_group_measured_fraction_max   0.999
_diffrn_reflns_point_group_measured_fraction_full  1.000
_diffrn_reflns_limit_h_min                        -17
_diffrn_reflns_limit_h_max                         15
_diffrn_reflns_limit_k_min                        -32
_diffrn_reflns_limit_k_max                         33
_diffrn_reflns_limit_l_min                        -23
_diffrn_reflns_limit_l_max                         23
_diffrn_standards_number                           0
_diffrn_standards_interval_count                   .
_diffrn_standards_decay_%                          ?

#==============================================================================
# REFINEMENT DATA

_refine_special_details
;
    Refinement was performed using all reflections. The weighted 
    R-factor (wR) and goodness of fit (S) are based on F^2^.
    R-factor (gt) are based on F. The threshold expression of
    F^2^ > 2.0 sigma(F^2^) is used only for calculating R-factor (gt).
;
_reflns_number_total                               14305
_reflns_number_gt                                  8339
_reflns_threshold_expression                       F^2^>2.0\s(F^2^)
_refine_ls_structure_factor_coef                   Fsqd
_refine_ls_R_factor_all                            0.1370
_refine_ls_R_factor_gt                             0.0698
_refine_ls_wR_factor_ref                           0.2023
_refine_ls_wR_factor_gt                            0.1685
_refine_ls_number_restraints                       0
_refine_ls_hydrogen_treatment                      constr
_refine_ls_number_reflns                           14305
_refine_ls_number_parameters                       829
_refine_ls_goodness_of_fit_ref                     1.021
_refine_ls_weighting_scheme                        calc
_refine_ls_weighting_details
           'w = 1/[\s^2^(Fo^2^)+(0.1070P)^2^+1.0862P] where P=(Fo^2^+2Fc^2^)/3'
_atom_sites_solution_hydrogens                     geom
_atom_sites_solution_primary                       direct
_atom_sites_solution_secondary                     difmap
_refine_ls_shift/su_max                            0.001
_refine_diff_density_max                           1.67
_refine_diff_density_min                          -1.24
_refine_ls_extinction_method                       none
_refine_ls_extinction_coef                         ?

loop_
_atom_type_symbol
_atom_type_description
_atom_type_scat_dispersion_real
_atom_type_scat_dispersion_imag
_atom_type_scat_source
  'C' 'C'  0.0033 0.0016 
;
International Tables for Crystallography
(Vol. C, Tables 4.2.6.8 and 6.1.1.4)
;
  'H' 'H'  0.0000 0.0000 
;
International Tables for Crystallography
(Vol. C, Table 6.1.1.4)
;
  'O' 'O'  0.0106 0.0060 
;
International Tables for Crystallography
(Vol. C, Tables 4.2.6.8 and 6.1.1.4)
;
  'F' 'F'  0.0171 0.0103 
;
International Tables for Crystallography
(Vol. C, Tables 4.2.6.8 and 6.1.1.4)
;
  'P' 'P'  0.1023 0.0942 
;
International Tables for Crystallography
(Vol. C, Tables 4.2.6.8 and 6.1.1.4)
;
  'Eu' 'Eu'  -0.1578 3.6682 
;
International Tables for Crystallography
(Vol. C, Tables 4.2.6.8 and 6.1.1.4)
;

#==============================================================================
# ATOMIC COORDINATES AND THERMAL PARAMETERS

loop_
_atom_site_label
_atom_site_type_symbol
_atom_site_fract_x
_atom_site_fract_y
_atom_site_fract_z
_atom_site_U_iso_or_equiv
_atom_site_adp_type
_atom_site_occupancy
_atom_site_site_symmetry_multiplicity
_atom_site_calc_flag
_atom_site_refinement_flags
_atom_site_disorder_assembly
_atom_site_disorder_group
 Eu1 Eu 0.74314(2) 0.18782(2) 0.24797(2) 0.02600(12) Uani 1 4 d . . .
 P2 P 1.02080(14) 0.16666(7) 0.26351(11) 0.0282(4) Uani 1 4 d . . .
 P3 P 0.65515(14) 0.08530(7) 0.11183(11) 0.0296(4) Uani 1 4 d . . .
 F4 F 0.9191(4) 0.3811(2) 0.2447(4) 0.0650(16) Uani 1 4 d . . .
 F59 F 0.6054(8) 0.1998(4) 0.5201(7) 0.166(5) Uani 1 4 d . . .
 F60 F 0.6395(12) 0.2650(4) 0.4712(5) 0.212(8) Uani 1 4 d . . .
 F61 F 0.7399(7) 0.2318(4) 0.5446(5) 0.150(4) Uani 1 4 d . . .
 F62 F 0.8731(9) 0.0324(3) 0.4016(7) 0.163(5) Uani 1 4 d . . .
 F63 F 0.8015(11) 0.0405(4) 0.4870(5) 0.184(6) Uani 1 4 d . . .
 F64 F 0.7310(10) 0.0152(3) 0.3945(9) 0.245(10) Uani 1 4 d . . .
 F65 F 0.8720(6) 0.2546(3) 0.0001(4) 0.095(2) Uani 1 4 d . . .
 F66 F 0.7240(7) 0.2322(3) -0.0165(4) 0.126(4) Uani 1 4 d . . .
 F67 F 0.7620(5) 0.3127(2) -0.0125(3) 0.0693(17) Uani 1 4 d . . .
 F68 F 0.7670(4) 0.40479(19) 0.2174(3) 0.0626(15) Uani 1 4 d . . .
 F69 F 0.8132(4) 0.37048(19) 0.3222(3) 0.0548(13) Uani 1 4 d . . .
 F84 F 0.4736(5) 0.1024(3) 0.3639(5) 0.096(2) Uani 1 4 d . . .
 F85 F 0.3670(5) 0.1628(3) 0.3574(5) 0.098(3) Uani 1 4 d . . .
 F86 F 0.3785(5) 0.1103(3) 0.2678(5) 0.096(2) Uani 1 4 d . . .
 F87 F 0.4225(4) 0.3294(2) 0.2494(4) 0.0686(17) Uani 1 4 d . . .
 F88 F 0.4292(6) 0.3041(2) 0.1391(4) 0.087(2) Uani 1 4 d . . .
 F89 F 0.5504(4) 0.3460(2) 0.1957(4) 0.081(2) Uani 1 4 d . . .
 O52 O 0.7788(4) 0.1126(2) 0.3293(3) 0.0365(12) Uani 1 4 d . . .
 O58 O 0.7273(4) 0.2129(2) 0.3726(3) 0.0370(12) Uani 1 4 d . . .
 O75 O 0.8067(4) 0.27671(19) 0.2627(3) 0.0330(12) Uani 1 4 d . . .
 O76 O 0.7720(4) 0.2202(2) 0.1275(3) 0.0356(12) Uani 1 4 d . . .
 O77 O 0.6131(3) 0.2488(2) 0.2140(3) 0.0352(12) Uani 1 4 d . . .
 O78 O 0.5829(4) 0.1538(2) 0.2782(3) 0.0354(12) Uani 1 4 d . . .
 O90 O 0.9116(4) 0.1759(2) 0.2520(3) 0.0347(12) Uani 1 4 d . . .
 O91 O 0.7158(4) 0.11797(19) 0.1678(3) 0.0327(12) Uani 1 4 d . . .
 C5 C 0.9783(5) -0.0735(3) -0.1811(4) 0.0292(16) Uani 1 4 d . . .
 C6 C 1.0567(6) -0.0541(3) -0.2203(5) 0.0383(19) Uani 1 4 d . . .
 C7 C 1.0912(5) -0.0045(3) -0.2075(5) 0.0350(17) Uani 1 4 d . . .
 C8 C 1.0526(5) 0.0297(3) -0.1559(5) 0.0334(17) Uani 1 4 d . . .
 C9 C 0.9751(5) 0.0110(3) -0.1165(4) 0.0314(16) Uani 1 4 d . . .
 C10 C 0.9380(5) -0.0405(3) -0.1283(4) 0.0289(15) Uani 1 4 d . . .
 C11 C 0.8599(5) -0.0589(3) -0.0877(4) 0.0292(15) Uani 1 4 d . . .
 C12 C 0.8217(5) -0.1095(3) -0.1001(4) 0.0332(17) Uani 1 4 d . . .
 C13 C 0.8614(5) -0.1412(3) -0.1541(4) 0.0315(17) Uani 1 4 d . . .
 C14 C 0.7450(6) -0.1269(3) -0.0581(5) 0.0367(18) Uani 1 4 d . . .
 C15 C 0.7070(6) -0.0959(3) -0.0077(5) 0.0373(18) Uani 1 4 d . . .
 C16 C 0.7409(5) -0.0434(3) 0.0032(4) 0.0307(16) Uani 1 4 d . . .
 C17 C 0.8188(5) -0.0258(3) -0.0357(4) 0.0297(16) Uani 1 4 d . . .
 C18 C 0.8542(5) 0.0267(3) -0.0257(4) 0.0291(15) Uani 1 4 d . . .
 C19 C 0.9322(5) 0.0442(3) -0.0649(4) 0.0298(16) Uani 1 4 d . . .
 C20 C 0.9687(5) 0.0963(3) -0.0552(4) 0.0331(17) Uani 1 4 d . . .
 C21 C 1.0462(5) 0.1131(3) -0.0958(5) 0.0350(17) Uani 1 4 d . . .
 C22 C 1.0879(6) 0.0806(3) -0.1435(5) 0.0399(19) Uani 1 4 d . . .
 C23 C 0.9242(6) 0.1285(3) -0.0044(5) 0.0350(17) Uani 1 4 d . . .
 C24 C 0.8470(6) 0.1132(3) 0.0325(5) 0.0351(17) Uani 1 4 d . . .
 C25 C 0.8090(5) 0.0611(3) 0.0224(4) 0.0296(15) Uani 1 4 d . . .
 C26 C 0.7274(5) 0.0421(3) 0.0604(4) 0.0299(16) Uani 1 4 d . . .
 C27 C 0.6973(6) -0.0092(3) 0.0515(4) 0.0355(17) Uani 1 4 d . . .
 C28 C 0.5830(6) 0.1171(4) -0.0325(5) 0.044(2) Uani 1 4 d . . .
 C29 C 0.5308(6) 0.1494(4) -0.0818(5) 0.055(3) Uani 1 4 d . . .
 C30 C 0.4768(7) 0.1910(4) -0.0568(6) 0.055(2) Uani 1 4 d . . .
 C31 C 0.4792(7) 0.1996(3) 0.0190(6) 0.051(2) Uani 1 4 d . . .
 C32 C 0.5312(6) 0.1668(3) 0.0688(5) 0.0386(18) Uani 1 4 d . . .
 C33 C 0.5849(6) 0.1254(3) 0.0443(4) 0.0354(17) Uani 1 4 d . . .
 C34 C 0.4420(7) -0.0144(4) 0.2302(6) 0.053(2) Uani 1 4 d . . .
 C35 C 0.4147(7) 0.0006(3) 0.1590(6) 0.048(2) Uani 1 4 d . . .
 C36 C 0.4767(6) 0.0317(3) 0.1216(5) 0.0395(19) Uani 1 4 d . . .
 C37 C 0.5696(5) 0.0462(3) 0.1568(4) 0.0313(16) Uani 1 4 d . . .
 C38 C 0.5982(6) 0.0298(3) 0.2289(5) 0.0415(19) Uani 1 4 d . . .
 C39 C 0.5341(7) -0.0011(3) 0.2653(5) 0.049(2) Uani 1 4 d . . .
 C40 C 1.1795(7) 0.3226(3) 0.2506(6) 0.050(2) Uani 1 4 d . . .
 C41 C 1.2135(7) 0.2873(4) 0.3042(5) 0.051(2) Uani 1 4 d . . .
 C42 C 1.1670(6) 0.2388(3) 0.3101(5) 0.0374(18) Uani 1 4 d . . .
 C43 C 1.0848(5) 0.2279(3) 0.2594(4) 0.0307(16) Uani 1 4 d . . .
 C44 C 1.0494(6) 0.2641(3) 0.2063(5) 0.042(2) Uani 1 4 d . . .
 C45 C 1.0996(7) 0.3114(4) 0.2021(5) 0.050(2) Uani 1 4 d . . .
 C46 C 1.0299(8) 0.1312(5) 0.4801(5) 0.066(3) Uani 1 4 d . . .
 C47 C 1.0052(7) 0.1535(4) 0.4118(5) 0.046(2) Uani 1 4 d . . .
 C48 C 1.0563(6) 0.1378(3) 0.3524(4) 0.0340(17) Uani 1 4 d . . .
 C49 C 1.1309(6) 0.1011(3) 0.3626(5) 0.043(2) Uani 1 4 d . . .
 C50 C 1.1554(8) 0.0797(4) 0.4331(6) 0.059(3) Uani 1 4 d . . .
 C51 C 1.1042(9) 0.0950(4) 0.4915(6) 0.067(3) Uani 1 4 d . . .
 C53 C 0.7151(6) 0.1892(4) 0.4296(5) 0.0432(19) Uani 1 4 d . . .
 C54 C 0.7323(7) 0.1368(4) 0.4471(5) 0.053(2) Uani 1 4 d . . .
 C55 C 0.7670(7) 0.1026(4) 0.3943(5) 0.051(2) Uani 1 4 d . . .
 C56 C 0.6738(9) 0.2235(4) 0.4901(5) 0.060(3) Uani 1 4 d . . .
 C57 C 0.7874(10) 0.0472(4) 0.4187(6) 0.066(3) Uani 1 4 d . . .
 C70 C 0.8264(7) 0.3673(3) 0.2510(5) 0.046(2) Uani 1 4 d . . .
 C71 C 0.8040(6) 0.3136(3) 0.2163(5) 0.0382(17) Uani 1 4 d . . .
 C72 C 0.7914(6) 0.3119(3) 0.1389(4) 0.0395(18) Uani 1 4 d . . .
 C73 C 0.7783(6) 0.2654(3) 0.1017(5) 0.0384(18) Uani 1 4 d . . .
 C74 C 0.7814(7) 0.2667(4) 0.0175(5) 0.050(2) Uani 1 4 d . . .
 C79 C 0.4673(6) 0.2233(3) 0.2664(6) 0.048(2) Uani 1 4 d . . .
 C80 C 0.5270(6) 0.2570(3) 0.2304(5) 0.0409(19) Uani 1 4 d . . .
 C81 C 0.5021(6) 0.1740(3) 0.2856(5) 0.0409(19) Uani 1 4 d . . .
 C82 C 0.4835(6) 0.3102(3) 0.2023(6) 0.045(2) Uani 1 4 d . . .
 C83 C 0.4289(6) 0.1377(4) 0.3211(6) 0.053(3) Uani 1 4 d . . .
 C92 C 1.0639(5) 0.1249(3) 0.1936(4) 0.0320(17) Uani 1 4 d . . .
 H6 H 1.085 -0.07564 -0.25538 0.0460 Uiso 1 4 calc R . .
 H7 H 1.14354 0.00758 -0.23431 0.0420 Uiso 1 4 calc R . .
 H13 H 0.83484 -0.1752 -0.16313 0.0378 Uiso 1 4 calc R . .
 H14 H 0.71974 -0.1613 -0.06564 0.0441 Uiso 1 4 calc R . .
 H15 H 0.65717 -0.109 0.02075 0.0448 Uiso 1 4 calc R . .
 H21 H 1.0699 0.14788 -0.08973 0.0420 Uiso 1 4 calc R . .
 H22 H 1.14172 0.09265 -0.16879 0.0479 Uiso 1 4 calc R . .
 H23 H 0.9499 0.16267 0.00432 0.0421 Uiso 1 4 calc R . .
 H24 H 0.81823 0.1368 0.0648 0.0421 Uiso 1 4 calc R . .
 H27 H 0.64574 -0.02169 0.07867 0.0426 Uiso 1 4 calc R . .
 H28 H 0.61867 0.08857 -0.05044 0.0523 Uiso 1 4 calc R . .
 H29 H 0.53107 0.14353 -0.13373 0.0665 Uiso 1 4 calc R . .
 H30 H 0.43912 0.21308 -0.09119 0.0656 Uiso 1 4 calc R . .
 H31 H 0.4445 0.22842 0.03686 0.0613 Uiso 1 4 calc R . .
 H32 H 0.53038 0.17253 0.1207 0.0463 Uiso 1 4 calc R . .
 H34 H 0.3974 -0.03433 0.25623 0.0635 Uiso 1 4 calc R . .
 H35 H 0.35268 -0.01035 0.13471 0.0577 Uiso 1 4 calc R . .
 H36 H 0.45643 0.04316 0.07242 0.0474 Uiso 1 4 calc R . .
 H38 H 0.66093 0.03954 0.25315 0.0497 Uiso 1 4 calc R . .
 H39 H 0.55339 -0.0131 0.31447 0.0590 Uiso 1 4 calc R . .
 H40 H 1.21223 0.35514 0.24737 0.0603 Uiso 1 4 calc R . .
 H41 H 1.26956 0.2959 0.33791 0.0617 Uiso 1 4 calc R . .
 H42 H 1.1906 0.2143 0.34716 0.0449 Uiso 1 4 calc R . .
 H44 H 0.9919 0.25692 0.17336 0.0499 Uiso 1 4 calc R . .
 H45 H 1.07734 0.33603 0.16481 0.0601 Uiso 1 4 calc R . .
 H46 H 0.99443 0.14102 0.52071 0.0787 Uiso 1 4 calc R . .
 H47 H 0.95445 0.17915 0.40509 0.0557 Uiso 1 4 calc R . .
 H49 H 1.16526 0.09035 0.32184 0.0518 Uiso 1 4 calc R . .
 H50 H 1.20716 0.05471 0.44084 0.0703 Uiso 1 4 calc R . .
 H51 H 1.1204 0.08058 0.53963 0.0806 Uiso 1 4 calc R . .
 H54 H 0.72064 0.12405 0.49483 0.0640 Uiso 1 4 calc R . .
 H72 H 0.79186 0.34352 0.11135 0.0474 Uiso 1 4 calc R . .
 H79 H 0.40344 0.23402 0.27765 0.0578 Uiso 1 4 calc R . .


loop_
_atom_site_aniso_label
_atom_site_aniso_U_11
_atom_site_aniso_U_22
_atom_site_aniso_U_33
_atom_site_aniso_U_12
_atom_site_aniso_U_13
_atom_site_aniso_U_23
 Eu1 0.02763(19) 0.02881(18) 0.02178(17) 0.00381(16) 0.00357(12) -0.00303(17)
 P2 0.0285(9) 0.0314(9) 0.0248(10) 0.0052(8) 0.0035(8) -0.0051(8)
 P3 0.0297(9) 0.0325(10) 0.0274(10) 0.0007(8) 0.0066(8) -0.0091(8)
 F4 0.048(3) 0.060(3) 0.088(5) -0.009(3) 0.014(3) -0.019(3)
 F59 0.183(10) 0.142(8) 0.196(11) -0.057(7) 0.134(9) -0.107(8)
 F60 0.44(2) 0.132(8) 0.079(6) 0.176(11) 0.098(10) 0.033(6)
 F61 0.129(7) 0.207(10) 0.105(7) 0.040(7) -0.025(6) -0.111(7)
 F62 0.186(10) 0.076(6) 0.236(13) 0.065(6) 0.069(9) 0.073(7)
 F63 0.375(18) 0.110(7) 0.078(6) 0.124(9) 0.072(9) 0.051(5)
 F64 0.234(13) 0.060(5) 0.39(2) -0.064(7) -0.213(14) 0.089(8)
 F65 0.108(5) 0.108(5) 0.079(5) 0.049(4) 0.050(4) 0.035(4)
 F66 0.205(9) 0.142(7) 0.027(3) -0.097(7) -0.010(5) 0.013(4)
 F67 0.101(5) 0.071(4) 0.037(3) 0.030(3) 0.010(3) 0.024(3)
 F68 0.076(4) 0.043(3) 0.067(4) 0.018(3) -0.003(3) -0.005(3)
 F69 0.063(3) 0.051(3) 0.051(3) 0.005(2) 0.010(3) 0.003(3)
 F84 0.080(4) 0.092(5) 0.122(7) 0.003(4) 0.041(4) 0.048(5)
 F85 0.108(5) 0.067(4) 0.133(7) 0.015(4) 0.089(5) 0.014(4)
 F86 0.084(5) 0.092(5) 0.114(6) -0.047(4) 0.025(4) -0.013(5)
 F87 0.074(4) 0.053(3) 0.084(5) 0.019(3) 0.033(3) 0.004(3)
 F88 0.118(6) 0.060(4) 0.072(5) 0.020(4) -0.036(4) -0.004(3)
 F89 0.055(3) 0.058(4) 0.135(6) -0.001(3) 0.036(4) 0.011(4)
 O52 0.044(3) 0.037(3) 0.029(3) 0.007(2) 0.006(2) -0.002(2)
 O58 0.050(3) 0.036(3) 0.026(3) 0.000(2) 0.007(2) -0.001(2)
 O75 0.034(3) 0.032(3) 0.032(3) -0.001(2) 0.005(2) -0.006(2)
 O76 0.038(3) 0.042(3) 0.027(3) 0.006(2) 0.006(2) -0.001(2)
 O77 0.024(2) 0.043(3) 0.038(3) 0.002(2) 0.003(2) -0.003(3)
 O78 0.030(3) 0.037(3) 0.041(3) 0.007(2) 0.011(2) -0.002(2)
 O90 0.027(2) 0.047(3) 0.030(3) 0.012(2) 0.005(2) -0.006(2)
 O91 0.031(3) 0.033(3) 0.034(3) -0.000(2) 0.003(2) -0.013(2)
 C5 0.026(3) 0.040(4) 0.021(4) 0.002(3) 0.002(3) -0.010(3)
 C6 0.037(4) 0.046(5) 0.033(4) 0.002(3) 0.008(3) -0.011(4)
 C7 0.032(4) 0.040(4) 0.035(4) 0.004(3) 0.014(3) -0.002(4)
 C8 0.026(3) 0.037(4) 0.038(5) -0.000(3) 0.006(3) -0.006(3)
 C9 0.023(3) 0.037(4) 0.033(4) -0.000(3) -0.002(3) -0.003(3)
 C10 0.038(4) 0.027(3) 0.023(4) 0.003(3) 0.004(3) -0.006(3)
 C11 0.024(3) 0.033(4) 0.032(4) -0.003(3) 0.008(3) -0.007(3)
 C12 0.033(4) 0.034(4) 0.034(4) -0.005(3) 0.009(3) -0.004(3)
 C13 0.026(4) 0.037(4) 0.030(4) 0.002(3) 0.000(3) -0.013(3)
 C14 0.043(4) 0.029(4) 0.039(5) -0.004(3) 0.006(4) -0.009(3)
 C15 0.041(4) 0.031(4) 0.042(5) -0.003(3) 0.016(4) -0.014(4)
 C16 0.030(4) 0.034(4) 0.030(4) 0.001(3) 0.009(3) -0.008(3)
 C17 0.026(3) 0.038(4) 0.026(4) 0.001(3) 0.003(3) -0.008(3)
 C18 0.028(3) 0.032(4) 0.028(4) 0.002(3) 0.005(3) -0.005(3)
 C19 0.024(3) 0.032(4) 0.033(4) 0.001(3) 0.003(3) -0.009(3)
 C20 0.028(4) 0.038(4) 0.034(4) 0.001(3) 0.003(3) -0.007(3)
 C21 0.035(4) 0.035(4) 0.037(5) -0.005(3) 0.012(3) 0.002(3)
 C22 0.036(4) 0.039(4) 0.045(5) -0.004(3) 0.011(4) -0.003(4)
 C23 0.038(4) 0.029(4) 0.037(5) -0.003(3) 0.003(3) -0.005(3)
 C24 0.035(4) 0.033(4) 0.037(5) -0.004(3) 0.005(3) -0.011(3)
 C25 0.027(3) 0.031(4) 0.031(4) -0.001(3) 0.004(3) -0.006(3)
 C26 0.034(4) 0.030(4) 0.026(4) -0.002(3) 0.005(3) -0.011(3)
 C27 0.034(4) 0.044(4) 0.030(4) 0.001(3) 0.008(3) -0.008(3)
 C28 0.036(4) 0.066(6) 0.029(4) 0.007(4) 0.004(4) -0.009(4)
 C29 0.037(5) 0.099(8) 0.031(5) -0.007(5) 0.007(4) 0.001(5)
 C30 0.062(6) 0.050(5) 0.050(6) -0.009(5) -0.006(5) 0.017(5)
 C31 0.052(5) 0.034(5) 0.065(7) 0.006(4) -0.007(5) 0.001(4)
 C32 0.040(4) 0.043(4) 0.032(5) 0.004(4) -0.001(4) -0.006(4)
 C33 0.036(4) 0.038(4) 0.033(4) -0.006(3) 0.008(3) -0.005(3)
 C34 0.049(5) 0.047(5) 0.065(7) -0.008(4) 0.017(5) 0.003(5)
 C35 0.045(5) 0.049(5) 0.051(6) -0.011(4) 0.007(4) -0.001(4)
 C36 0.034(4) 0.045(5) 0.039(5) -0.003(3) 0.007(4) -0.002(4)
 C37 0.024(3) 0.035(4) 0.035(4) 0.004(3) 0.005(3) -0.014(3)
 C38 0.043(5) 0.043(5) 0.039(5) 0.000(4) 0.006(4) 0.002(4)
 C39 0.057(5) 0.047(5) 0.045(6) -0.002(4) 0.009(4) 0.010(4)
 C40 0.057(5) 0.041(5) 0.058(6) 0.003(4) 0.031(5) 0.010(4)
 C41 0.048(5) 0.058(5) 0.050(6) -0.013(4) 0.011(4) -0.011(5)
 C42 0.040(4) 0.043(4) 0.030(4) -0.002(3) 0.005(3) -0.007(4)
 C43 0.032(4) 0.031(4) 0.032(4) 0.006(3) 0.013(3) -0.007(3)
 C44 0.039(4) 0.050(5) 0.036(5) 0.014(4) 0.005(4) 0.005(4)
 C45 0.055(5) 0.046(5) 0.051(6) 0.016(5) 0.014(4) 0.018(5)
 C46 0.080(7) 0.090(8) 0.026(5) -0.012(6) 0.004(5) -0.001(5)
 C47 0.051(5) 0.058(5) 0.030(5) 0.003(4) 0.006(4) -0.001(4)
 C48 0.038(4) 0.035(4) 0.028(4) -0.009(3) 0.001(3) -0.002(3)
 C49 0.045(5) 0.037(4) 0.046(5) 0.008(4) -0.002(4) -0.003(4)
 C50 0.073(7) 0.048(5) 0.050(6) -0.001(5) -0.018(5) 0.007(5)
 C51 0.088(8) 0.065(7) 0.043(6) -0.026(6) -0.018(6) 0.024(5)
 C53 0.053(5) 0.053(5) 0.025(4) -0.008(4) 0.006(4) -0.005(4)
 C54 0.077(7) 0.054(5) 0.030(5) 0.012(5) 0.014(5) 0.014(4)
 C55 0.064(6) 0.049(5) 0.040(5) 0.016(4) 0.012(5) 0.005(4)
 C56 0.093(8) 0.064(7) 0.026(5) 0.004(6) 0.026(5) -0.007(5)
 C57 0.096(9) 0.056(6) 0.046(7) 0.027(6) 0.004(6) 0.015(5)
 C70 0.056(5) 0.035(4) 0.049(6) 0.004(4) 0.009(4) -0.003(4)
 C71 0.038(4) 0.035(4) 0.042(5) 0.008(4) 0.003(3) 0.005(4)
 C72 0.053(5) 0.037(4) 0.029(4) 0.007(4) 0.006(4) 0.003(4)
 C73 0.045(4) 0.040(4) 0.030(4) 0.004(4) 0.004(4) 0.009(4)
 C74 0.054(5) 0.060(6) 0.036(5) -0.010(5) 0.002(4) 0.021(4)
 C79 0.032(4) 0.051(5) 0.066(7) 0.002(4) 0.026(4) 0.009(5)
 C80 0.040(4) 0.042(4) 0.040(5) 0.010(4) 0.006(4) -0.009(4)
 C81 0.039(4) 0.044(5) 0.041(5) -0.005(4) 0.006(4) -0.010(4)
 C82 0.036(4) 0.041(4) 0.060(6) 0.007(4) 0.014(4) -0.004(4)
 C83 0.036(5) 0.046(5) 0.081(8) -0.001(4) 0.029(5) 0.010(5)
 C92 0.031(4) 0.036(4) 0.029(4) -0.000(3) 0.003(3) -0.007(3)

#==============================================================================
_computing_data_collection                        'RAPID AUTO (Rigaku, ????)'
_computing_cell_refinement                        'RAPID AUTO'
_computing_data_reduction                         'RAPID AUTO'
_computing_structure_solution                     'SHELXS97 (Sheldrick, 2008)'
_computing_structure_refinement                   'SHELXL97 (Sheldrick, 2008)'
_computing_publication_material
                                          'CrystalStructure 4.1 (Rigaku, 2014)'
_computing_molecular_graphics                     'CrystalStructure 4.1'

#==============================================================================
# MOLECULAR GEOMETRY

_geom_special_details
;
    ENTER SPECIAL DETAILS OF THE MOLECULAR GEOMETRY
;

loop_
_geom_bond_atom_site_label_1
_geom_bond_atom_site_label_2
_geom_bond_distance
_geom_bond_publ_flag
_geom_bond_site_symmetry_1
_geom_bond_site_symmetry_2
Eu1 O52 2.441(5) yes . .
Eu1 O58 2.371(5) yes . .
Eu1 O75 2.440(5) yes . .
Eu1 O76 2.396(5) yes . .
Eu1 O77 2.389(5) yes . .
Eu1 O78 2.452(5) yes . .
Eu1 O90 2.298(5) yes . .
Eu1 O91 2.308(5) yes . .
P2 O90 1.492(5) yes . .
P2 C43 1.798(7) yes . .
P2 C48 1.789(8) yes . .
P2 C92 1.796(8) yes . .
P3 O91 1.494(5) yes . .
P3 C26 1.798(8) yes . .
P3 C33 1.793(8) yes . .
P3 C37 1.788(8) yes . .
F4 C70 1.320(11) yes . .
F59 C56 1.274(16) yes . .
F60 C56 1.197(16) yes . .
F61 C56 1.279(14) yes . .
F62 C57 1.289(18) yes . .
F63 C57 1.241(15) yes . .
F64 C57 1.174(16) yes . .
F65 C74 1.334(12) yes . .
F66 C74 1.290(13) yes . .
F67 C74 1.314(11) yes . .
F68 C70 1.357(10) yes . .
F69 C70 1.318(11) yes . .
F84 C83 1.300(12) yes . .
F85 C83 1.287(13) yes . .
F86 C83 1.324(12) yes . .
F87 C82 1.338(11) yes . .
F88 C82 1.303(11) yes . .
F89 C82 1.303(10) yes . .
O52 C55 1.228(11) yes . .
O58 C53 1.220(10) yes . .
O75 C71 1.259(9) yes . .
O76 C73 1.255(10) yes . .
O77 C80 1.250(10) yes . .
O78 C81 1.231(10) yes . .
C5 C6 1.423(11) yes . .
C5 C10 1.422(10) yes . .
C5 C92 1.445(10) yes . 3_755
C6 C7 1.365(11) yes . .
C7 C8 1.417(11) yes . .
C8 C9 1.410(11) yes . .
C8 C22 1.399(11) yes . .
C9 C10 1.422(10) yes . .
C9 C19 1.426(11) yes . .
C10 C11 1.427(10) yes . .
C11 C12 1.407(10) yes . .
C11 C17 1.418(11) yes . .
C12 C13 1.416(11) yes . .
C12 C14 1.419(11) yes . .
C13 C92 1.362(11) yes . 3_755
C14 C15 1.349(12) yes . .
C15 C16 1.427(10) yes . .
C16 C17 1.400(10) yes . .
C16 C27 1.408(11) yes . .
C17 C18 1.434(10) yes . .
C18 C19 1.403(10) yes . .
C18 C25 1.419(10) yes . .
C19 C20 1.428(10) yes . .
C20 C21 1.407(11) yes . .
C20 C23 1.412(11) yes . .
C21 C22 1.361(12) yes . .
C23 C24 1.353(11) yes . .
C24 C25 1.436(10) yes . .
C25 C26 1.444(11) yes . .
C26 C27 1.379(10) yes . .
C28 C29 1.361(13) yes . .
C28 C33 1.400(12) yes . .
C29 C30 1.393(14) yes . .
C30 C31 1.384(14) yes . .
C31 C32 1.372(12) yes . .
C32 C33 1.383(11) yes . .
C34 C35 1.357(14) yes . .
C34 C39 1.385(13) yes . .
C35 C36 1.381(13) yes . .
C36 C37 1.402(10) yes . .
C37 C38 1.386(12) yes . .
C38 C39 1.389(13) yes . .
C40 C41 1.369(13) yes . .
C40 C45 1.352(13) yes . .
C41 C42 1.402(12) yes . .
C42 C43 1.397(10) yes . .
C43 C44 1.385(11) yes . .
C44 C45 1.394(12) yes . .
C46 C47 1.371(13) yes . .
C46 C51 1.367(16) yes . .
C47 C48 1.391(12) yes . .
C48 C49 1.381(11) yes . .
C49 C50 1.395(14) yes . .
C50 C51 1.376(16) yes . .
C53 C54 1.393(13) yes . .
C53 C56 1.549(14) yes . .
C54 C55 1.408(14) yes . .
C55 C57 1.504(15) yes . .
C70 C71 1.531(11) yes . .
C71 C72 1.392(12) yes . .
C72 C73 1.371(11) yes . .
C73 C74 1.525(13) yes . .
C79 C80 1.388(12) yes . .
C79 C81 1.380(12) yes . .
C80 C82 1.549(12) yes . .
C81 C83 1.544(13) yes . .
C6 H6 0.950 no . .
C7 H7 0.950 no . .
C13 H13 0.950 no . .
C14 H14 0.950 no . .
C15 H15 0.950 no . .
C21 H21 0.950 no . .
C22 H22 0.950 no . .
C23 H23 0.950 no . .
C24 H24 0.950 no . .
C27 H27 0.950 no . .
C28 H28 0.950 no . .
C29 H29 0.950 no . .
C30 H30 0.950 no . .
C31 H31 0.950 no . .
C32 H32 0.950 no . .
C34 H34 0.950 no . .
C35 H35 0.950 no . .
C36 H36 0.950 no . .
C38 H38 0.950 no . .
C39 H39 0.950 no . .
C40 H40 0.950 no . .
C41 H41 0.950 no . .
C42 H42 0.950 no . .
C44 H44 0.950 no . .
C45 H45 0.950 no . .
C46 H46 0.950 no . .
C47 H47 0.950 no . .
C49 H49 0.950 no . .
C50 H50 0.950 no . .
C51 H51 0.950 no . .
C54 H54 0.950 no . .
C72 H72 0.950 no . .
C79 H79 0.950 no . .

loop_
_geom_angle_atom_site_label_1
_geom_angle_atom_site_label_2
_geom_angle_atom_site_label_3
_geom_angle
_geom_angle_publ_flag
_geom_angle_site_symmetry_1
_geom_angle_site_symmetry_2
_geom_angle_site_symmetry_3
O52 Eu1 O58 71.00(18) yes . . .
O52 Eu1 O75 128.69(17) yes . . .
O52 Eu1 O76 141.11(18) yes . . .
O52 Eu1 O77 140.09(18) yes . . .
O52 Eu1 O78 73.24(17) yes . . .
O52 Eu1 O90 74.93(18) yes . . .
O52 Eu1 O91 76.97(18) yes . . .
O58 Eu1 O75 73.05(18) yes . . .
O58 Eu1 O76 143.76(18) yes . . .
O58 Eu1 O77 86.08(18) yes . . .
O58 Eu1 O78 73.65(18) yes . . .
O58 Eu1 O90 101.00(18) yes . . .
O58 Eu1 O91 141.37(18) yes . . .
O75 Eu1 O76 71.81(18) yes . . .
O75 Eu1 O77 70.16(16) yes . . .
O75 Eu1 O78 128.21(17) yes . . .
O75 Eu1 O90 77.42(17) yes . . .
O75 Eu1 O91 145.56(18) yes . . .
O76 Eu1 O77 74.00(18) yes . . .
O76 Eu1 O78 123.65(17) yes . . .
O76 Eu1 O90 79.75(18) yes . . .
O76 Eu1 O91 74.31(18) yes . . .
O77 Eu1 O78 69.06(17) yes . . .
O77 Eu1 O90 143.16(18) yes . . .
O77 Eu1 O91 106.17(17) yes . . .
O78 Eu1 O90 147.70(18) yes . . .
O78 Eu1 O91 76.93(18) yes . . .
O90 Eu1 O91 90.73(17) yes . . .
O90 P2 C43 109.4(3) yes . . .
O90 P2 C48 111.4(3) yes . . .
O90 P2 C92 112.6(3) yes . . .
C43 P2 C48 108.0(3) yes . . .
C43 P2 C92 107.4(4) yes . . .
C48 P2 C92 107.9(4) yes . . .
O91 P3 C26 113.8(3) yes . . .
O91 P3 C33 111.0(3) yes . . .
O91 P3 C37 110.2(3) yes . . .
C26 P3 C33 106.4(4) yes . . .
C26 P3 C37 107.5(3) yes . . .
C33 P3 C37 107.8(3) yes . . .
Eu1 O52 C55 134.6(6) yes . . .
Eu1 O58 C53 134.3(5) yes . . .
Eu1 O75 C71 129.9(5) yes . . .
Eu1 O76 C73 132.8(5) yes . . .
Eu1 O77 C80 137.0(5) yes . . .
Eu1 O78 C81 133.8(5) yes . . .
Eu1 O90 P2 173.6(3) yes . . .
Eu1 O91 P3 154.4(3) yes . . .
C6 C5 C10 118.8(7) yes . . .
C6 C5 C92 123.0(7) yes . . 3_755
C10 C5 C92 118.2(7) yes . . 3_755
C5 C6 C7 120.1(7) yes . . .
C6 C7 C8 122.9(7) yes . . .
C7 C8 C9 117.7(7) yes . . .
C7 C8 C22 122.6(7) yes . . .
C9 C8 C22 119.7(7) yes . . .
C8 C9 C10 120.6(7) yes . . .
C8 C9 C19 120.0(7) yes . . .
C10 C9 C19 119.4(7) yes . . .
C5 C10 C9 119.9(7) yes . . .
C5 C10 C11 120.3(6) yes . . .
C9 C10 C11 119.9(7) yes . . .
C10 C11 C12 120.1(7) yes . . .
C10 C11 C17 120.3(6) yes . . .
C12 C11 C17 119.5(7) yes . . .
C11 C12 C13 118.7(7) yes . . .
C11 C12 C14 118.9(7) yes . . .
C13 C12 C14 122.5(7) yes . . .
C12 C13 C92 122.5(7) yes . . 3_755
C12 C14 C15 121.6(7) yes . . .
C14 C15 C16 120.6(7) yes . . .
C15 C16 C17 118.9(7) yes . . .
C15 C16 C27 121.6(7) yes . . .
C17 C16 C27 119.6(7) yes . . .
C11 C17 C16 120.4(7) yes . . .
C11 C17 C18 119.6(7) yes . . .
C16 C17 C18 120.0(7) yes . . .
C17 C18 C19 119.7(7) yes . . .
C17 C18 C25 120.0(7) yes . . .
C19 C18 C25 120.2(6) yes . . .
C9 C19 C18 121.1(6) yes . . .
C9 C19 C20 118.6(7) yes . . .
C18 C19 C20 120.4(7) yes . . .
C19 C20 C21 119.3(7) yes . . .
C19 C20 C23 117.4(7) yes . . .
C21 C20 C23 123.3(7) yes . . .
C20 C21 C22 121.4(7) yes . . .
C8 C22 C21 120.9(8) yes . . .
C20 C23 C24 123.5(7) yes . . .
C23 C24 C25 119.4(7) yes . . .
C18 C25 C24 119.0(7) yes . . .
C18 C25 C26 118.6(6) yes . . .
C24 C25 C26 122.4(7) yes . . .
P3 C26 C25 121.4(5) yes . . .
P3 C26 C27 118.5(6) yes . . .
C25 C26 C27 119.9(7) yes . . .
C16 C27 C26 121.9(7) yes . . .
C29 C28 C33 120.7(8) yes . . .
C28 C29 C30 120.7(9) yes . . .
C29 C30 C31 118.7(8) yes . . .
C30 C31 C32 120.7(8) yes . . .
C31 C32 C33 120.8(8) yes . . .
P3 C33 C28 122.8(6) yes . . .
P3 C33 C32 118.8(6) yes . . .
C28 C33 C32 118.4(7) yes . . .
C35 C34 C39 120.8(9) yes . . .
C34 C35 C36 120.3(8) yes . . .
C35 C36 C37 119.7(8) yes . . .
P3 C37 C36 122.5(6) yes . . .
P3 C37 C38 117.6(6) yes . . .
C36 C37 C38 119.9(7) yes . . .
C37 C38 C39 119.2(7) yes . . .
C34 C39 C38 120.1(9) yes . . .
C41 C40 C45 120.6(8) yes . . .
C40 C41 C42 121.0(8) yes . . .
C41 C42 C43 117.6(7) yes . . .
P2 C43 C42 120.3(6) yes . . .
P2 C43 C44 118.6(6) yes . . .
C42 C43 C44 121.1(7) yes . . .
C43 C44 C45 118.9(7) yes . . .
C40 C45 C44 120.8(8) yes . . .
C47 C46 C51 121.8(10) yes . . .
C46 C47 C48 118.5(9) yes . . .
P2 C48 C47 117.5(6) yes . . .
P2 C48 C49 121.9(6) yes . . .
C47 C48 C49 120.6(8) yes . . .
C48 C49 C50 119.5(9) yes . . .
C49 C50 C51 119.7(9) yes . . .
C46 C51 C50 119.9(10) yes . . .
O58 C53 C54 129.5(8) yes . . .
O58 C53 C56 113.6(8) yes . . .
C54 C53 C56 116.8(8) yes . . .
C53 C54 C55 120.4(8) yes . . .
O52 C55 C54 127.0(8) yes . . .
O52 C55 C57 116.0(9) yes . . .
C54 C55 C57 117.0(9) yes . . .
F59 C56 F60 105.4(13) yes . . .
F59 C56 F61 103.7(10) yes . . .
F59 C56 C53 111.1(9) yes . . .
F60 C56 F61 107.0(11) yes . . .
F60 C56 C53 117.4(9) yes . . .
F61 C56 C53 111.2(10) yes . . .
F62 C57 F63 98.3(12) yes . . .
F62 C57 F64 105.9(12) yes . . .
F62 C57 C55 110.6(10) yes . . .
F63 C57 F64 107.7(13) yes . . .
F63 C57 C55 115.2(10) yes . . .
F64 C57 C55 117.2(11) yes . . .
F4 C70 F68 107.5(7) yes . . .
F4 C70 F69 106.9(7) yes . . .
F4 C70 C71 110.9(7) yes . . .
F68 C70 F69 105.0(7) yes . . .
F68 C70 C71 111.7(7) yes . . .
F69 C70 C71 114.4(7) yes . . .
O75 C71 C70 114.3(7) yes . . .
O75 C71 C72 129.6(7) yes . . .
C70 C71 C72 115.9(7) yes . . .
C71 C72 C73 121.0(8) yes . . .
O76 C73 C72 129.1(8) yes . . .
O76 C73 C74 113.6(7) yes . . .
C72 C73 C74 117.0(7) yes . . .
F65 C74 F66 104.8(9) yes . . .
F65 C74 F67 105.2(8) yes . . .
F65 C74 C73 110.3(7) yes . . .
F66 C74 F67 109.4(8) yes . . .
F66 C74 C73 112.6(8) yes . . .
F67 C74 C73 113.9(8) yes . . .
C80 C79 C81 119.1(8) yes . . .
O77 C80 C79 127.4(8) yes . . .
O77 C80 C82 113.8(7) yes . . .
C79 C80 C82 118.7(7) yes . . .
O78 C81 C79 130.0(8) yes . . .
O78 C81 C83 114.1(7) yes . . .
C79 C81 C83 115.9(7) yes . . .
F87 C82 F88 105.6(7) yes . . .
F87 C82 F89 106.2(7) yes . . .
F87 C82 C80 110.8(8) yes . . .
F88 C82 F89 109.9(8) yes . . .
F88 C82 C80 110.2(7) yes . . .
F89 C82 C80 113.8(7) yes . . .
F84 C83 F85 109.5(10) yes . . .
F84 C83 F86 103.8(8) yes . . .
F84 C83 C81 112.6(7) yes . . .
F85 C83 F86 108.6(8) yes . . .
F85 C83 C81 112.9(8) yes . . .
F86 C83 C81 108.9(9) yes . . .
P2 C92 C5 120.1(6) yes . . 3_755
P2 C92 C13 119.7(6) yes . . 3_755
C5 C92 C13 120.1(7) yes 3_755 . 3_755
C5 C6 H6 119.984 no . . .
C7 C6 H6 119.966 no . . .
C6 C7 H7 118.536 no . . .
C8 C7 H7 118.525 no . . .
C12 C13 H13 118.727 no . . .
C92 C13 H13 118.726 no 3_755 . .
C12 C14 H14 119.177 no . . .
C15 C14 H14 119.178 no . . .
C14 C15 H15 119.706 no . . .
C16 C15 H15 119.713 no . . .
C20 C21 H21 119.292 no . . .
C22 C21 H21 119.287 no . . .
C8 C22 H22 119.537 no . . .
C21 C22 H22 119.528 no . . .
C20 C23 H23 118.219 no . . .
C24 C23 H23 118.237 no . . .
C23 C24 H24 120.309 no . . .
C25 C24 H24 120.305 no . . .
C16 C27 H27 119.035 no . . .
C26 C27 H27 119.054 no . . .
C29 C28 H28 119.626 no . . .
C33 C28 H28 119.637 no . . .
C28 C29 H29 119.674 no . . .
C30 C29 H29 119.671 no . . .
C29 C30 H30 120.650 no . . .
C31 C30 H30 120.636 no . . .
C30 C31 H31 119.676 no . . .
C32 C31 H31 119.655 no . . .
C31 C32 H32 119.593 no . . .
C33 C32 H32 119.579 no . . .
C35 C34 H34 119.624 no . . .
C39 C34 H34 119.616 no . . .
C34 C35 H35 119.849 no . . .
C36 C35 H35 119.865 no . . .
C35 C36 H36 120.177 no . . .
C37 C36 H36 120.171 no . . .
C37 C38 H38 120.395 no . . .
C39 C38 H38 120.394 no . . .
C34 C39 H39 119.946 no . . .
C38 C39 H39 119.946 no . . .
C41 C40 H40 119.696 no . . .
C45 C40 H40 119.709 no . . .
C40 C41 H41 119.483 no . . .
C42 C41 H41 119.494 no . . .
C41 C42 H42 121.201 no . . .
C43 C42 H42 121.219 no . . .
C43 C44 H44 120.568 no . . .
C45 C44 H44 120.579 no . . .
C40 C45 H45 119.611 no . . .
C44 C45 H45 119.602 no . . .
C47 C46 H46 119.084 no . . .
C51 C46 H46 119.091 no . . .
C46 C47 H47 120.760 no . . .
C48 C47 H47 120.772 no . . .
C48 C49 H49 120.234 no . . .
C50 C49 H49 120.239 no . . .
C49 C50 H50 120.170 no . . .
C51 C50 H50 120.171 no . . .
C46 C51 H51 120.043 no . . .
C50 C51 H51 120.045 no . . .
C53 C54 H54 119.794 no . . .
C55 C54 H54 119.814 no . . .
C71 C72 H72 119.517 no . . .
C73 C72 H72 119.508 no . . .
C80 C79 H79 120.442 no . . .
C81 C79 H79 120.439 no . . .

loop_
_geom_torsion_atom_site_label_1
_geom_torsion_atom_site_label_2
_geom_torsion_atom_site_label_3
_geom_torsion_atom_site_label_4
_geom_torsion
_geom_torsion_publ_flag
_geom_torsion_site_symmetry_1
_geom_torsion_site_symmetry_2
_geom_torsion_site_symmetry_3
_geom_torsion_site_symmetry_4
O52 Eu1 O58 C53 -19.7(5) no . . . .
O58 Eu1 O52 C55 13.0(4) no . . . .
O52 Eu1 O75 C71 166.0(3) no . . . .
O75 Eu1 O52 C55 60.8(5) no . . . .
O52 Eu1 O76 C73 -152.0(4) no . . . .
O76 Eu1 O52 C55 171.7(4) no . . . .
O52 Eu1 O77 C80 -0.7(7) no . . . .
O77 Eu1 O52 C55 -45.4(6) no . . . .
O52 Eu1 O78 C81 148.7(5) no . . . .
O78 Eu1 O52 C55 -65.1(5) no . . . .
O90 Eu1 O52 C55 120.5(5) no . . . .
O52 Eu1 O91 P3 123.1(8) no . . . .
O91 Eu1 O52 C55 -145.1(5) no . . . .
O58 Eu1 O75 C71 -146.9(4) no . . . .
O75 Eu1 O58 C53 -162.5(5) no . . . .
O58 Eu1 O76 C73 -7.5(6) no . . . .
O76 Eu1 O58 C53 -177.0(4) no . . . .
O58 Eu1 O77 C80 -54.5(5) no . . . .
O77 Eu1 O58 C53 127.1(5) no . . . .
O58 Eu1 O78 C81 74.2(5) no . . . .
O78 Eu1 O58 C53 57.8(5) no . . . .
O90 Eu1 O58 C53 -89.4(5) no . . . .
O58 Eu1 O91 P3 88.6(8) no . . . .
O91 Eu1 O58 C53 15.9(7) no . . . .
O75 Eu1 O76 C73 -22.1(4) no . . . .
O76 Eu1 O75 C71 24.1(4) no . . . .
O75 Eu1 O77 C80 -127.8(5) no . . . .
O77 Eu1 O75 C71 -55.0(4) no . . . .
O75 Eu1 O78 C81 22.3(6) no . . . .
O78 Eu1 O75 C71 -94.8(4) no . . . .
O90 Eu1 O75 C71 107.3(4) no . . . .
O75 Eu1 O91 P3 -94.1(8) no . . . .
O91 Eu1 O75 C71 34.9(6) no . . . .
O76 Eu1 O77 C80 156.1(5) no . . . .
O77 Eu1 O76 C73 51.8(4) no . . . .
O76 Eu1 O78 C81 -70.4(5) no . . . .
O78 Eu1 O76 C73 102.2(4) no . . . .
O90 Eu1 O76 C73 -102.1(4) no . . . .
O76 Eu1 O91 P3 -83.5(7) no . . . .
O91 Eu1 O76 C73 164.2(5) no . . . .
O77 Eu1 O78 C81 -17.9(4) no . . . .
O78 Eu1 O77 C80 19.5(4) no . . . .
O90 Eu1 O77 C80 -157.6(4) no . . . .
O77 Eu1 O91 P3 -15.8(8) no . . . .
O91 Eu1 O77 C80 88.2(5) no . . . .
O90 Eu1 O78 C81 158.9(4) no . . . .
O78 Eu1 O91 P3 47.5(7) no . . . .
O91 Eu1 O78 C81 -131.2(5) no . . . .
O90 Eu1 O91 P3 -162.6(7) no . . . .
O90 P2 C43 C42 138.2(5) no . . . .
O90 P2 C43 C44 -40.3(6) no . . . .
O90 P2 C48 C47 -35.9(6) no . . . .
O90 P2 C48 C49 143.6(5) no . . . .
O90 P2 C92 C5 -56.4(6) no . . . 3_755
O90 P2 C92 C13 125.6(5) no . . . 3_755
C43 P2 C48 C47 84.3(6) no . . . .
C43 P2 C48 C49 -96.2(6) no . . . .
C48 P2 C43 C42 16.8(6) no . . . .
C48 P2 C43 C44 -161.7(5) no . . . .
C43 P2 C92 C5 -176.9(5) no . . . 3_755
C43 P2 C92 C13 5.1(6) no . . . 3_755
C92 P2 C43 C42 -99.3(6) no . . . .
C92 P2 C43 C44 82.2(6) no . . . .
C48 P2 C92 C5 66.8(6) no . . . 3_755
C48 P2 C92 C13 -111.1(5) no . . . 3_755
C92 P2 C48 C47 -159.9(5) no . . . .
C92 P2 C48 C49 19.6(6) no . . . .
O91 P3 C26 C25 -52.7(6) no . . . .
O91 P3 C26 C27 133.8(5) no . . . .
C26 P3 O91 Eu1 162.1(7) no . . . .
O91 P3 C33 C28 131.0(5) no . . . .
O91 P3 C33 C32 -48.0(6) no . . . .
C33 P3 O91 Eu1 42.2(9) no . . . .
O91 P3 C37 C36 148.9(5) no . . . .
O91 P3 C37 C38 -31.6(6) no . . . .
C37 P3 O91 Eu1 -77.1(8) no . . . .
C26 P3 C33 C28 6.8(7) no . . . .
C26 P3 C33 C32 -172.3(5) no . . . .
C33 P3 C26 C25 69.8(6) no . . . .
C33 P3 C26 C27 -103.7(5) no . . . .
C26 P3 C37 C36 -86.6(6) no . . . .
C26 P3 C37 C38 92.9(5) no . . . .
C37 P3 C26 C25 -175.0(5) no . . . .
C37 P3 C26 C27 11.5(6) no . . . .
C33 P3 C37 C36 27.6(7) no . . . .
C33 P3 C37 C38 -152.8(5) no . . . .
C37 P3 C33 C28 -108.3(6) no . . . .
C37 P3 C33 C32 72.7(6) no . . . .
Eu1 O52 C55 C54 -5.3(14) no . . . .
Eu1 O52 C55 C57 171.5(4) no . . . .
Eu1 O58 C53 C54 19.7(13) no . . . .
Eu1 O58 C53 C56 -160.0(4) no . . . .
Eu1 O75 C71 C70 164.5(3) no . . . .
Eu1 O75 C71 C72 -21.1(11) no . . . .
Eu1 O76 C73 C72 15.6(12) no . . . .
Eu1 O76 C73 C74 -170.8(3) no . . . .
Eu1 O77 C80 C79 -15.4(13) no . . . .
Eu1 O77 C80 C82 168.1(4) no . . . .
Eu1 O78 C81 C79 13.1(13) no . . . .
Eu1 O78 C81 C83 -167.8(3) no . . . .
C6 C5 C10 C9 1.1(9) no . . . .
C6 C5 C10 C11 -179.5(6) no . . . .
C10 C5 C6 C7 -0.7(10) no . . . .
C6 C5 C92 P2 -2.3(10) no . . 3_755 3_755
C6 C5 C92 C13 179.7(6) no . . 3_755 .
C92 C5 C6 C7 178.0(6) no 3_755 . . .
C10 C5 C92 P2 176.4(5) no . . 3_755 3_755
C10 C5 C92 C13 -1.6(9) no . . 3_755 .
C92 C5 C10 C9 -177.7(5) no 3_755 . . .
C92 C5 C10 C11 1.8(9) no 3_755 . . .
C5 C6 C7 C8 0.1(11) no . . . .
C6 C7 C8 C9 0.2(11) no . . . .
C6 C7 C8 C22 -179.5(6) no . . . .
C7 C8 C9 C10 0.2(10) no . . . .
C7 C8 C9 C19 -178.8(6) no . . . .
C7 C8 C22 C21 177.3(6) no . . . .
C9 C8 C22 C21 -2.3(11) no . . . .
C22 C8 C9 C10 179.9(6) no . . . .
C22 C8 C9 C19 0.8(10) no . . . .
C8 C9 C10 C5 -0.8(10) no . . . .
C8 C9 C10 C11 179.7(6) no . . . .
C8 C9 C19 C18 179.2(6) no . . . .
C8 C9 C19 C20 0.7(10) no . . . .
C10 C9 C19 C18 0.1(10) no . . . .
C10 C9 C19 C20 -178.4(6) no . . . .
C19 C9 C10 C5 178.2(6) no . . . .
C19 C9 C10 C11 -1.2(10) no . . . .
C5 C10 C11 C12 -0.6(10) no . . . .
C5 C10 C11 C17 -179.2(5) no . . . .
C9 C10 C11 C12 178.9(6) no . . . .
C9 C10 C11 C17 0.3(10) no . . . .
C10 C11 C12 C13 -0.9(10) no . . . .
C10 C11 C12 C14 179.2(6) no . . . .
C10 C11 C17 C16 178.7(6) no . . . .
C10 C11 C17 C18 1.7(9) no . . . .
C12 C11 C17 C16 0.1(10) no . . . .
C12 C11 C17 C18 -176.9(6) no . . . .
C17 C11 C12 C13 177.7(6) no . . . .
C17 C11 C12 C14 -2.2(10) no . . . .
C11 C12 C13 C92 1.1(10) no . . . 3_755
C11 C12 C14 C15 1.1(10) no . . . .
C13 C12 C14 C15 -178.9(6) no . . . .
C14 C12 C13 C92 -179.0(6) no . . . 3_755
C12 C13 C92 P2 -177.8(5) no . . 3_755 3_755
C12 C13 C92 C5 0.2(10) no . . 3_755 .
C12 C14 C15 C16 2.1(11) no . . . .
C14 C15 C16 C17 -4.2(10) no . . . .
C14 C15 C16 C27 175.4(6) no . . . .
C15 C16 C17 C11 3.0(10) no . . . .
C15 C16 C17 C18 -180.0(6) no . . . .
C15 C16 C27 C26 -177.8(6) no . . . .
C17 C16 C27 C26 1.7(10) no . . . .
C27 C16 C17 C11 -176.5(6) no . . . .
C27 C16 C17 C18 0.5(10) no . . . .
C11 C17 C18 C19 -2.8(9) no . . . .
C11 C17 C18 C25 175.8(5) no . . . .
C16 C17 C18 C19 -179.9(6) no . . . .
C16 C17 C18 C25 -1.3(10) no . . . .
C17 C18 C19 C9 1.9(10) no . . . .
C17 C18 C19 C20 -179.6(5) no . . . .
C17 C18 C25 C24 178.9(5) no . . . .
C17 C18 C25 C26 -0.0(9) no . . . .
C19 C18 C25 C24 -2.5(10) no . . . .
C19 C18 C25 C26 178.5(6) no . . . .
C25 C18 C19 C9 -176.7(6) no . . . .
C25 C18 C19 C20 1.8(10) no . . . .
C9 C19 C20 C21 -0.8(10) no . . . .
C9 C19 C20 C23 179.3(6) no . . . .
C18 C19 C20 C21 -179.3(6) no . . . .
C18 C19 C20 C23 0.8(10) no . . . .
C19 C20 C21 C22 -0.7(10) no . . . .
C19 C20 C23 C24 -2.9(10) no . . . .
C21 C20 C23 C24 177.2(6) no . . . .
C23 C20 C21 C22 179.2(6) no . . . .
C20 C21 C22 C8 2.3(11) no . . . .
C20 C23 C24 C25 2.2(11) no . . . .
C23 C24 C25 C18 0.6(10) no . . . .
C23 C24 C25 C26 179.5(6) no . . . .
C18 C25 C26 P3 -171.2(5) no . . . .
C18 C25 C26 C27 2.2(10) no . . . .
C24 C25 C26 P3 9.9(10) no . . . .
C24 C25 C26 C27 -176.7(6) no . . . .
P3 C26 C27 C16 170.5(5) no . . . .
C25 C26 C27 C16 -3.1(10) no . . . .
C29 C28 C33 P3 -178.2(7) no . . . .
C29 C28 C33 C32 0.9(12) no . . . .
C33 C28 C29 C30 -0.9(13) no . . . .
C28 C29 C30 C31 1.4(13) no . . . .
C29 C30 C31 C32 -2.0(13) no . . . .
C30 C31 C32 C33 2.0(13) no . . . .
C31 C32 C33 P3 177.7(6) no . . . .
C31 C32 C33 C28 -1.4(11) no . . . .
C35 C34 C39 C38 2.7(13) no . . . .
C39 C34 C35 C36 -3.2(13) no . . . .
C34 C35 C36 C37 2.2(12) no . . . .
C35 C36 C37 P3 178.8(6) no . . . .
C35 C36 C37 C38 -0.7(11) no . . . .
P3 C37 C38 C39 -179.4(5) no . . . .
C36 C37 C38 C39 0.2(11) no . . . .
C37 C38 C39 C34 -1.1(12) no . . . .
C41 C40 C45 C44 0.9(15) no . . . .
C45 C40 C41 C42 0.3(15) no . . . .
C40 C41 C42 C43 -0.1(13) no . . . .
C41 C42 C43 P2 -179.8(7) no . . . .
C41 C42 C43 C44 -1.3(11) no . . . .
P2 C43 C44 C45 -179.1(5) no . . . .
C42 C43 C44 C45 2.5(12) no . . . .
C43 C44 C45 C40 -2.2(13) no . . . .
C47 C46 C51 C50 -1.0(16) no . . . .
C51 C46 C47 C48 1.5(15) no . . . .
C46 C47 C48 P2 178.7(7) no . . . .
C46 C47 C48 C49 -0.8(12) no . . . .
P2 C48 C49 C50 -179.8(5) no . . . .
C47 C48 C49 C50 -0.3(11) no . . . .
C48 C49 C50 C51 0.8(13) no . . . .
C49 C50 C51 C46 -0.2(15) no . . . .
O58 C53 C54 C55 -1.6(15) no . . . .
O58 C53 C56 F59 136.2(8) no . . . .
O58 C53 C56 F60 14.9(13) no . . . .
O58 C53 C56 F61 -108.8(9) no . . . .
C54 C53 C56 F59 -43.5(11) no . . . .
C54 C53 C56 F60 -164.8(9) no . . . .
C54 C53 C56 F61 71.4(11) no . . . .
C56 C53 C54 C55 178.1(8) no . . . .
C53 C54 C55 O52 -5.4(15) no . . . .
C53 C54 C55 C57 177.8(7) no . . . .
O52 C55 C57 F62 51.1(12) no . . . .
O52 C55 C57 F63 161.5(9) no . . . .
O52 C55 C57 F64 -70.4(14) no . . . .
C54 C55 C57 F62 -131.7(9) no . . . .
C54 C55 C57 F63 -21.4(15) no . . . .
C54 C55 C57 F64 106.8(11) no . . . .
F4 C70 C71 O75 99.8(8) no . . . .
F4 C70 C71 C72 -75.4(8) no . . . .
F68 C70 C71 O75 -140.3(7) no . . . .
F68 C70 C71 C72 44.5(10) no . . . .
F69 C70 C71 O75 -21.1(10) no . . . .
F69 C70 C71 C72 163.6(6) no . . . .
O75 C71 C72 C73 0.8(13) no . . . .
C70 C71 C72 C73 175.1(7) no . . . .
C71 C72 C73 O76 2.7(14) no . . . .
C71 C72 C73 C74 -170.7(7) no . . . .
O76 C73 C74 F65 -78.8(9) no . . . .
O76 C73 C74 F66 37.8(10) no . . . .
O76 C73 C74 F67 163.1(7) no . . . .
C72 C73 C74 F65 95.6(9) no . . . .
C72 C73 C74 F66 -147.7(7) no . . . .
C72 C73 C74 F67 -22.4(11) no . . . .
C80 C79 C81 O78 2.7(15) no . . . .
C80 C79 C81 C83 -176.4(7) no . . . .
C81 C79 C80 O77 -2.2(14) no . . . .
C81 C79 C80 C82 174.2(7) no . . . .
O77 C80 C82 F87 -147.3(7) no . . . .
O77 C80 C82 F88 96.2(8) no . . . .
O77 C80 C82 F89 -27.7(11) no . . . .
C79 C80 C82 F87 35.9(10) no . . . .
C79 C80 C82 F88 -80.6(10) no . . . .
C79 C80 C82 F89 155.4(8) no . . . .
O78 C81 C83 F84 26.9(11) no . . . .
O78 C81 C83 F85 151.5(7) no . . . .
O78 C81 C83 F86 -87.7(8) no . . . .
C79 C81 C83 F84 -153.9(8) no . . . .
C79 C81 C83 F85 -29.2(11) no . . . .
C79 C81 C83 F86 91.5(9) no . . . .

loop_
_geom_contact_atom_site_label_1
_geom_contact_atom_site_label_2
_geom_contact_distance
_geom_contact_publ_flag
_geom_contact_site_symmetry_1
_geom_contact_site_symmetry_2
P2 C6 3.141(8) no . 3_755
P3 C24 3.174(8) no . .
F4 O75 3.110(7) no . .
F4 C44 3.581(10) no . .
F4 C45 3.184(11) no . .
F4 C72 3.021(10) no . .
F59 O58 3.288(13) no . .
F59 C54 2.786(15) no . .
F60 O58 2.604(13) no . .
F60 C54 3.559(15) no . .
F61 O58 3.128(11) no . .
F61 C54 3.000(14) no . .
F62 O52 2.689(11) no . .
F62 C6 3.542(15) no . 3_755
F62 C46 3.511(15) no . .
F62 C47 3.579(13) no . .
F62 C54 3.433(14) no . .
F63 O52 3.382(11) no . .
F63 C54 2.710(14) no . .
F64 O52 2.861(12) no . .
F64 C38 3.351(17) no . .
F64 C39 3.388(17) no . .
F64 C54 3.257(13) no . .
F65 O76 2.920(9) no . .
F65 C23 3.310(11) no . .
F65 C72 3.189(11) no . .
F66 O76 2.633(8) no . .
F66 C24 3.543(11) no . .
F66 C28 3.510(13) no . .
F66 C29 3.483(13) no . .
F66 C30 3.519(14) no . .
F66 C31 3.542(14) no . .
F66 C32 3.580(12) no . .
F66 C33 3.559(12) no . .
F66 C72 3.515(11) no . .
F67 O76 3.458(8) no . .
F67 C72 2.722(10) no . .
F68 F89 3.287(8) no . .
F68 O75 3.411(7) no . .
F68 C72 2.806(10) no . .
F69 O75 2.630(7) no . .
F84 O78 2.604(9) no . .
F84 C39 3.341(12) no . .
F84 C79 3.559(12) no . .
F85 O78 3.391(9) no . .
F85 C79 2.719(12) no . .
F86 O78 2.975(9) no . .
F86 C34 3.396(12) no . .
F86 C35 3.492(12) no . .
F86 C39 3.552(11) no . .
F86 C79 3.136(11) no . .
F87 O77 3.417(8) no . .
F87 C79 2.797(10) no . .
F88 O77 3.062(8) no . .
F88 C31 3.554(11) no . .
F88 C79 3.098(11) no . .
F89 O77 2.641(8) no . .
F89 C71 3.519(10) no . .
O52 C6 3.460(10) no . 3_755
O52 C38 3.590(10) no . .
O52 C47 3.438(10) no . .
O52 C53 2.862(10) no . .
O58 C55 2.895(11) no . .
O58 C81 3.437(9) no . .
O75 C44 3.554(10) no . .
O75 C73 2.908(10) no . .
O76 C24 3.439(9) no . .
O76 C32 3.599(9) no . .
O76 C71 2.888(9) no . .
O77 C32 3.455(10) no . .
O77 C71 3.070(9) no . .
O77 C72 3.309(10) no . .
O77 C73 3.196(10) no . .
O77 C81 2.828(10) no . .
O78 C37 3.515(9) no . .
O78 C38 3.311(10) no . .
O78 C53 3.243(9) no . .
O78 C54 3.513(10) no . .
O78 C55 3.360(10) no . .
O78 C80 2.860(10) no . .
O90 C5 3.336(9) no . 3_755
O90 C6 3.209(9) no . 3_755
O90 C44 3.096(10) no . .
O90 C47 3.086(10) no . .
O91 C6 3.535(9) no . 3_755
O91 C24 3.165(10) no . .
O91 C25 3.358(9) no . .
O91 C32 3.181(9) no . .
O91 C38 3.036(10) no . .
C5 C8 2.848(10) no . .
C5 C12 2.849(11) no . .
C5 C24 3.545(10) no . 3_755
C5 C48 3.495(10) no . 3_755
C5 C49 3.528(11) no . 3_755
C6 C9 2.816(11) no . .
C6 C48 3.451(11) no . 3_755
C7 C10 2.793(11) no . .
C7 C26 3.564(10) no . 3_755
C8 C20 2.815(11) no . .
C9 C17 2.850(10) no . .
C9 C18 3.418(10) no . 3_755
C9 C21 2.799(10) no . .
C10 C13 2.802(10) no . .
C10 C18 2.847(10) no . .
C11 C15 2.807(11) no . .
C11 C19 2.831(10) no . .
C11 C20 3.430(10) no . 3_755
C11 C92 2.825(11) no . 3_755
C12 C16 2.820(11) no . .
C13 C43 3.059(11) no . 3_755
C13 C44 3.535(11) no . 3_755
C14 C17 2.791(10) no . .
C16 C22 3.396(11) no . 3_755
C16 C25 2.843(10) no . .
C17 C26 2.828(11) no . .
C18 C23 2.788(10) no . .
C18 C27 2.811(11) no . .
C19 C22 2.817(11) no . .
C19 C24 2.822(11) no . .
C20 C25 2.839(11) no . .
C24 C33 3.594(11) no . .
C25 C28 3.437(10) no . .
C25 C33 3.513(10) no . .
C26 C28 3.111(11) no . .
C27 C36 3.522(11) no . .
C27 C37 3.047(11) no . .
C28 C31 2.752(13) no . .
C29 C32 2.753(13) no . .
C30 C33 2.787(12) no . .
C32 C37 3.489(11) no . .
C33 C36 3.206(11) no . .
C34 C37 2.760(12) no . .
C35 C38 2.777(12) no . .
C36 C39 2.763(13) no . .
C40 C43 2.756(11) no . .
C41 C44 2.763(12) no . .
C42 C45 2.780(12) no . .
C42 C48 3.125(11) no . .
C43 C47 3.599(12) no . .
C44 C71 3.580(11) no . .
C44 C92 3.582(11) no . .
C46 C49 2.748(14) no . .
C47 C50 2.777(14) no . .
C47 C55 3.467(13) no . .
C48 C51 2.756(13) no . .
C49 C92 3.153(12) no . .
F4 C29 3.428(11) no . 4_555
F4 C34 3.278(10) no . 2_655
F4 C39 3.093(10) no . 2_655
F59 F65 3.356(13) no . 4_455
F59 C45 3.307(15) no . 4_455
F60 C14 3.477(13) no . 2_655
F60 C21 3.537(13) no . 4_455
F61 F88 3.078(11) no . 4_555
F63 C50 3.426(13) no . 3_756
F64 F68 3.477(13) no . 2_645
F65 F59 3.356(13) no . 4_554
F65 F85 3.329(10) no . 4_554
F66 C41 3.265(12) no . 4_454
F66 C42 3.235(10) no . 4_454
F67 F85 2.934(10) no . 4_554
F67 C42 3.581(10) no . 4_454
F67 C46 3.449(13) no . 4_454
F67 C49 3.509(10) no . 4_454
F67 C50 3.219(11) no . 4_454
F67 C51 3.193(13) no . 4_454
F68 F64 3.477(13) no . 2_655
F69 C15 3.495(10) no . 2_655
F69 C22 3.415(10) no . 4_455
F69 C29 3.306(10) no . 4_555
F69 C30 3.346(11) no . 4_555
F85 F65 3.329(10) no . 4_455
F85 F67 2.934(10) no . 4_455
F85 C42 3.376(10) no . 1_455
F85 C49 3.580(11) no . 1_455
F87 C21 3.442(10) no . 4_455
F87 C40 3.302(11) no . 1_455
F87 C41 3.275(11) no . 1_455
F88 F61 3.078(11) no . 4_454
F89 C22 3.453(11) no . 4_455
C14 F60 3.477(13) no . 2_645
C15 F69 3.495(10) no . 2_645
C15 C36 3.479(11) no . 3_655
C16 C36 3.539(10) no . 3_655
C21 F60 3.537(13) no . 4_554
C21 F87 3.442(10) no . 4_554
C22 F69 3.415(10) no . 4_554
C22 F89 3.453(11) no . 4_554
C29 F4 3.428(11) no . 4_454
C29 F69 3.306(10) no . 4_454
C30 F69 3.346(11) no . 4_454
C34 F4 3.278(10) no . 2_645
C36 C15 3.479(11) no . 3_655
C36 C16 3.539(10) no . 3_655
C39 F4 3.093(10) no . 2_645
C40 F87 3.302(11) no . 1_655
C41 F66 3.265(12) no . 4_555
C41 F87 3.275(11) no . 1_655
C42 F66 3.235(10) no . 4_555
C42 F67 3.581(10) no . 4_555
C42 F85 3.376(10) no . 1_655
C45 F59 3.307(15) no . 4_554
C46 F67 3.449(13) no . 4_555
C49 F67 3.509(10) no . 4_555
C49 F85 3.580(11) no . 1_655
C50 F63 3.426(13) no . 3_756
C50 F67 3.219(11) no . 4_555
C51 F67 3.193(13) no . 4_555
Eu1 H32 3.5239 no . .
P2 H6 2.7337 no . 3_755
P2 H13 2.8055 no . 3_755
P2 H42 2.8929 no . .
P2 H44 2.8321 no . .
P2 H47 2.8114 no . .
P2 H49 2.8897 no . .
P3 H24 2.7792 no . .
P3 H27 2.8057 no . .
P3 H28 2.9224 no . .
P3 H32 2.8167 no . .
P3 H36 2.9226 no . .
P3 H38 2.8014 no . .
F4 H45 2.9386 no . .
F4 H72 2.9773 no . .
F59 H54 2.5619 no . .
F61 H54 2.9071 no . .
F62 H6 2.9689 no . 3_755
F62 H7 3.1745 no . 3_755
F63 H54 2.4143 no . .
F64 H7 3.5461 no . 3_755
F64 H38 2.7038 no . .
F64 H39 2.7761 no . .
F64 H54 3.3364 no . .
F65 H23 2.5787 no . .
F65 H24 3.3427 no . .
F65 H44 3.3765 no . .
F65 H72 3.2923 no . .
F66 H23 3.5293 no . .
F66 H24 3.0628 no . .
F67 H72 2.3675 no . .
F68 H72 2.5247 no . .
F84 H39 3.3040 no . .
F85 H79 2.4046 no . .
F86 H79 3.1906 no . .
F87 H79 2.5158 no . .
F88 H31 2.7004 no . .
F88 H79 3.1268 no . .
O52 H6 2.5652 no . 3_755
O52 H38 2.7391 no . .
O52 H47 3.1298 no . .
O52 H54 3.1796 no . .
O58 H47 3.1951 no . .
O58 H54 3.1770 no . .
O75 H44 3.1578 no . .
O75 H72 3.2126 no . .
O76 H24 2.5251 no . .
O76 H32 3.4861 no . .
O76 H44 3.1555 no . .
O76 H72 3.1873 no . .
O77 H32 2.7449 no . .
O77 H79 3.1932 no . .
O78 H32 2.9006 no . .
O78 H38 3.1599 no . .
O78 H79 3.1841 no . .
O90 H6 2.5688 no . 3_755
O90 H44 2.7958 no . .
O90 H47 2.7683 no . .
O91 H6 3.1791 no . 3_755
O91 H24 2.4769 no . .
O91 H32 2.9267 no . .
O91 H38 2.6821 no . .
C5 H7 3.2679 no . .
C5 H13 3.2875 no . .
C5 H49 3.0711 no . 3_755
C6 H49 3.4882 no . 3_755
C7 H22 2.6562 no . .
C8 H6 3.2953 no . .
C8 H21 3.2545 no . .
C9 H7 3.2739 no . .
C9 H22 3.2852 no . .
C10 H6 3.3099 no . .
C11 H13 3.2807 no . .
C11 H14 3.2876 no . .
C12 H15 3.2723 no . .
C13 H14 2.6676 no . .
C13 H23 3.5730 no . 3_755
C13 H49 3.2828 no . 3_755
C14 H13 2.6595 no . .
C14 H21 3.5156 no . 3_755
C15 H21 3.5987 no . 3_755
C15 H27 2.6438 no . .
C16 H14 3.2668 no . .
C16 H22 3.4794 no . 3_755
C17 H15 3.2904 no . .
C17 H27 3.2784 no . .
C18 H24 3.3206 no . .
C18 H28 3.5526 no . .
C19 H21 3.3029 no . .
C19 H23 3.2825 no . .
C20 H22 3.2679 no . .
C20 H24 3.2884 no . .
C21 H23 2.6558 no . .
C22 H7 2.6462 no . .
C23 H21 2.6701 no . .
C24 H28 3.3602 no . .
C25 H23 3.2629 no . .
C25 H27 3.2988 no . .
C25 H28 2.8632 no . .
C26 H24 2.7188 no . .
C26 H28 2.6466 no . .
C27 H15 2.6618 no . .
C27 H22 3.5905 no . 3_755
C27 H28 3.2242 no . .
C27 H36 3.5847 no . .
C28 H24 3.5184 no . .
C28 H30 3.2498 no . .
C28 H32 3.2516 no . .
C28 H36 3.2820 no . .
C29 H31 3.2488 no . .
C30 H28 3.2482 no . .
C30 H32 3.2484 no . .
C31 H29 3.2476 no . .
C32 H28 3.2495 no . .
C32 H30 3.2530 no . .
C32 H36 3.3272 no . .
C33 H24 3.1609 no . .
C33 H29 3.2564 no . .
C33 H31 3.2491 no . .
C33 H36 2.8111 no . .
C34 H36 3.2310 no . .
C34 H38 3.2628 no . .
C35 H39 3.2367 no . .
C36 H27 2.8424 no . .
C36 H34 3.2306 no . .
C36 H38 3.2748 no . .
C37 H27 2.5237 no . .
C37 H32 3.3341 no . .
C37 H35 3.2652 no . .
C37 H39 3.2527 no . .
C38 H27 3.1401 no . .
C38 H34 3.2582 no . .
C38 H36 3.2712 no . .
C39 H35 3.2401 no . .
C40 H42 3.2714 no . .
C40 H44 3.2438 no . .
C41 H45 3.2188 no . .
C42 H13 3.1112 no . 3_755
C42 H40 3.2671 no . .
C42 H44 3.2810 no . .
C43 H13 2.5316 no . 3_755
C43 H41 3.2559 no . .
C43 H45 3.2504 no . .
C43 H47 3.5397 no . .
C44 H13 2.9168 no . 3_755
C44 H40 3.2445 no . .
C44 H42 3.2831 no . .
C45 H41 3.2156 no . .
C46 H50 3.2331 no . .
C47 H6 3.5714 no . 3_755
C47 H42 3.2688 no . .
C47 H49 3.2661 no . .
C47 H51 3.2454 no . .
C48 H6 2.9330 no . 3_755
C48 H42 2.6825 no . .
C48 H46 3.2319 no . .
C48 H50 3.2572 no . .
C49 H6 3.4052 no . 3_755
C49 H42 3.0325 no . .
C49 H47 3.2677 no . .
C49 H51 3.2553 no . .
C50 H46 3.2275 no . .
C51 H47 3.2494 no . .
C51 H49 3.2539 no . .
C53 H47 3.3284 no . .
C54 H47 3.3575 no . .
C55 H6 3.4353 no . 3_755
C55 H38 3.2308 no . .
C55 H47 3.1994 no . .
C56 H54 2.6244 no . .
C57 H38 3.2974 no . .
C57 H54 2.6150 no . .
C70 H72 2.5897 no . .
C71 H44 3.0968 no . .
C72 H44 3.0693 no . .
C73 H24 3.4145 no . .
C73 H44 3.0580 no . .
C74 H23 3.5324 no . .
C74 H24 3.4583 no . .
C74 H72 2.5926 no . .
C79 H32 3.1285 no . .
C80 H32 2.9364 no . .
C81 H32 3.0396 no . .
C82 H79 2.6704 no . .
C83 H79 2.6009 no . .
C92 H6 2.7122 no . 3_755
C92 H44 3.5300 no . .
C92 H49 2.7176 no . .
H6 H7 2.2933 no . .
H6 H38 3.5620 no . 3_755
H6 H49 3.5029 no . 3_755
H7 H22 2.4809 no . .
H7 H38 2.9627 no . 3_755
H13 H14 2.4917 no . .
H13 H42 3.4536 no . 3_755
H13 H44 3.1653 no . 3_755
H13 H49 3.5961 no . 3_755
H14 H15 2.2829 no . .
H15 H27 2.4805 no . .
H21 H22 2.2946 no . .
H21 H23 2.4951 no . .
H23 H24 2.2819 no . .
H24 H28 3.4700 no . .
H27 H36 3.0494 no . .
H27 H38 3.5060 no . .
H28 H29 2.3010 no . .
H28 H36 3.4765 no . .
H29 H30 2.3473 no . .
H30 H31 2.3385 no . .
H31 H32 2.3113 no . .
H32 H36 3.5459 no . .
H34 H35 2.2999 no . .
H34 H39 2.3292 no . .
H35 H36 2.3320 no . .
H38 H39 2.3435 no . .
H40 H41 2.3072 no . .
H40 H45 2.2927 no . .
H41 H42 2.3621 no . .
H42 H47 3.5807 no . .
H42 H49 3.2216 no . .
H44 H45 2.3470 no . .
H44 H72 3.5941 no . .
H46 H47 2.3188 no . .
H46 H51 2.3049 no . .
H49 H50 2.3506 no . .
H50 H51 2.3287 no . .
F4 H29 2.6164 no . 4_555
F4 H34 3.3003 no . 2_655
F4 H39 2.9514 no . 2_655
F59 H44 3.4782 no . 4_455
F59 H45 2.8302 no . 4_455
F60 H14 3.0760 no . 2_655
F60 H21 2.6218 no . 4_455
F60 H23 3.2725 no . 4_455
F61 H13 3.4226 no . 2_655
F61 H14 2.8105 no . 2_655
F61 H31 2.9709 no . 4_555
F62 H51 3.0806 no . 3_756
F63 H50 2.7738 no . 3_756
F63 H51 3.3290 no . 3_756
F64 H50 3.4999 no . 3_756
F64 H51 3.3184 no . 3_756
F65 H41 3.3707 no . 4_454
F65 H42 3.5979 no . 4_454
F66 H41 2.8517 no . 4_454
F66 H42 2.8139 no . 4_454
F67 H42 2.7089 no . 4_454
F67 H50 3.5597 no . 4_454
F67 H51 3.5219 no . 4_454
F68 H7 2.9815 no . 4_455
F68 H22 2.7935 no . 4_455
F68 H39 3.3117 no . 2_655
F69 H15 2.8714 no . 2_655
F69 H22 2.5296 no . 4_455
F69 H27 3.3079 no . 2_655
F69 H29 3.0012 no . 4_555
F69 H30 3.0663 no . 4_555
F85 H42 2.7204 no . 1_455
F85 H49 3.3145 no . 1_455
F86 H49 3.1830 no . 1_455
F87 H21 3.4051 no . 4_455
F87 H40 2.9224 no . 1_455
F87 H41 2.8733 no . 1_455
F88 H46 2.7754 no . 4_454
F89 H22 3.0624 no . 4_455
F89 H46 3.1911 no . 4_454
F89 H51 3.5933 no . 4_454
O58 H30 3.4481 no . 4_555
O75 H30 3.0496 no . 4_555
C11 H35 3.4171 no . 3_655
C14 H36 3.4614 no . 3_655
C15 H35 3.5970 no . 3_655
C15 H36 2.7516 no . 3_655
C16 H35 3.0111 no . 3_655
C16 H36 2.8774 no . 3_655
C17 H35 2.9359 no . 3_655
C18 H35 3.2869 no . 3_655
C27 H35 3.3979 no . 3_655
C27 H36 3.0278 no . 3_655
C28 H15 3.2905 no . 3_655
C28 H35 3.4584 no . 3_655
C29 H15 3.0556 no . 3_655
C30 H15 2.8936 no . 3_655
C30 H47 3.4043 no . 4_454
C31 H14 3.0652 no . 3_655
C31 H15 3.0080 no . 3_655
C32 H14 3.3993 no . 3_655
C32 H15 3.2393 no . 3_655
C33 H15 3.3977 no . 3_655
C35 H28 3.0134 no . 3_655
C36 H15 3.5899 no . 3_655
C36 H28 3.5321 no . 3_655
C40 H29 3.1630 no . 4_555
C41 H29 3.3265 no . 4_555
C41 H79 2.9946 no . 1_655
C42 H79 3.3166 no . 1_655
C45 H29 3.3948 no . 4_555
C47 H30 3.5319 no . 4_555
C51 H72 3.5389 no . 4_555
C56 H14 3.5011 no . 2_655
C57 H51 3.5569 no . 3_756
C70 H22 3.1850 no . 4_455
C70 H29 3.3081 no . 4_555
C74 H42 3.2318 no . 4_454
C82 H46 3.5254 no . 4_454
H7 F68 2.9815 no . 4_554
H13 F61 3.4226 no . 2_645
H14 F60 3.0760 no . 2_645
H14 F61 2.8105 no . 2_645
H14 C31 3.0652 no . 3_655
H14 C32 3.3993 no . 3_655
H14 C56 3.5011 no . 2_645
H14 H31 2.9008 no . 3_655
H14 H32 3.4478 no . 3_655
H15 F69 2.8714 no . 2_645
H15 C28 3.2905 no . 3_655
H15 C29 3.0556 no . 3_655
H15 C30 2.8936 no . 3_655
H15 C31 3.0080 no . 3_655
H15 C32 3.2393 no . 3_655
H15 C33 3.3977 no . 3_655
H15 C36 3.5899 no . 3_655
H15 H29 3.5349 no . 3_655
H15 H30 3.2807 no . 3_655
H15 H31 3.4717 no . 3_655
H15 H36 2.7431 no . 3_655
H21 F60 2.6218 no . 4_554
H21 F87 3.4051 no . 4_554
H22 F68 2.7935 no . 4_554
H22 F69 2.5296 no . 4_554
H22 F89 3.0624 no . 4_554
H22 C70 3.1850 no . 4_554
H23 F60 3.2725 no . 4_554
H27 F69 3.3079 no . 2_645
H27 H36 2.9834 no . 3_655
H28 C35 3.0134 no . 3_655
H28 C36 3.5321 no . 3_655
H28 H35 2.5688 no . 3_655
H28 H36 3.5357 no . 3_655
H29 F4 2.6164 no . 4_454
H29 F69 3.0012 no . 4_454
H29 C40 3.1630 no . 4_454
H29 C41 3.3265 no . 4_454
H29 C45 3.3948 no . 4_454
H29 C70 3.3081 no . 4_454
H29 H15 3.5349 no . 3_655
H29 H40 3.4197 no . 4_454
H30 F69 3.0663 no . 4_454
H30 O58 3.4481 no . 4_454
H30 O75 3.0496 no . 4_454
H30 C47 3.5319 no . 4_454
H30 H15 3.2807 no . 3_655
H30 H47 2.7701 no . 4_454
H31 F61 2.9709 no . 4_454
H31 H14 2.9008 no . 3_655
H31 H15 3.4717 no . 3_655
H31 H46 3.4308 no . 4_454
H31 H47 3.3686 no . 4_454
H32 H14 3.4478 no . 3_655
H34 F4 3.3003 no . 2_645
H34 H40 3.1955 no . 2_645
H35 C11 3.4171 no . 3_655
H35 C15 3.5970 no . 3_655
H35 C16 3.0111 no . 3_655
H35 C17 2.9359 no . 3_655
H35 C18 3.2869 no . 3_655
H35 C27 3.3979 no . 3_655
H35 C28 3.4584 no . 3_655
H35 H28 2.5688 no . 3_655
H36 C14 3.4614 no . 3_655
H36 C15 2.7516 no . 3_655
H36 C16 2.8774 no . 3_655
H36 C27 3.0278 no . 3_655
H36 H15 2.7431 no . 3_655
H36 H27 2.9834 no . 3_655
H36 H28 3.5357 no . 3_655
H39 F4 2.9514 no . 2_645
H39 F68 3.3117 no . 2_645
H40 F87 2.9224 no . 1_655
H40 H29 3.4197 no . 4_555
H40 H34 3.1955 no . 2_655
H41 F65 3.3707 no . 4_555
H41 F66 2.8517 no . 4_555
H41 F87 2.8733 no . 1_655
H41 H79 2.7176 no . 1_655
H42 F65 3.5979 no . 4_555
H42 F66 2.8139 no . 4_555
H42 F67 2.7089 no . 4_555
H42 F85 2.7204 no . 1_655
H42 C74 3.2318 no . 4_555
H42 H79 3.2982 no . 1_655
H44 F59 3.4782 no . 4_554
H45 F59 2.8302 no . 4_554
H46 F88 2.7754 no . 4_555
H46 F89 3.1911 no . 4_555
H46 C82 3.5254 no . 4_555
H46 H31 3.4308 no . 4_555
H47 C30 3.4043 no . 4_555
H47 H30 2.7701 no . 4_555
H47 H31 3.3686 no . 4_555
H49 F85 3.3145 no . 1_655
H49 F86 3.1830 no . 1_655
H50 F63 2.7738 no . 3_756
H50 F64 3.4999 no . 3_756
H50 F67 3.5597 no . 4_555
H51 F62 3.0806 no . 3_756
H51 F63 3.3290 no . 3_756
H51 F64 3.3184 no . 3_756
H51 F67 3.5219 no . 4_555
H51 F89 3.5933 no . 4_555
H51 C57 3.5569 no . 3_756
H51 H72 3.2022 no . 4_555
H72 C51 3.5389 no . 4_454
H72 H51 3.2022 no . 4_454
H79 C41 2.9946 no . 1_455
H79 C42 3.3166 no . 1_455
H79 H41 2.7176 no . 1_455
H79 H42 3.2982 no . 1_455

#==============================================================================

#==============================================================================
# Additional structures and associated data_? identifiers
# should be added at this point if there is more than one 
# structure analysis in the CIF.

#==============================================================================
#     End of CIF
#==============================================================================
